# Supplementary material for: Involvement of Arabidopsis Multi-Copper Oxidase-Encoding LACCASE12 in Root-to-Shoot Iron Partitioning: A Novel Example of Copper-Iron Crosstalk
Source: Front Plant Sci. 2021 Oct 11;12:688318. doi: 10.3389/fpls.2021.688318 (PMC8544784; doi:10.3389/fpls.2021.688318)
Supplement: Supplementary file 1 [file Data_Sheet_1.zip]

Archive with 3 entries (3 files):
- Supplementary Figure 1.pdf
- Supplementary Figures 2-6.pptx
- Supplementary Table 1.xlsx
